# Supplementary material for: Effect of e-liquid flavor on electronic cigarette topography and consumption behavior in a 2-week natural environment switching study
Source: PLoS One. 2018 May 2;13(5):e0196640. doi: 10.1371/journal.pone.0196640 (PMC5931659; doi:10.1371/journal.pone.0196640)
Supplement: S1 Dataset — (CSV) [file pone.0196640.s001.csv]

Voltage [counts]	Curve Fit [ml/sec]	Calibration Flow Rate [ml/sec]
59.737913	16.058977	31.949611
52.818321	16.240343	29.753485
71.687361	20.677299	34.744294
72.087409	20.853816	34.584075
39.118159	24.896426	24.897906
38.808157	24.995665	24.871229
92.90494	29.04476	39.559298
92.607566	30.888763	39.369079
26.769277	33.837385	19.956249
27.228271	33.931668	19.948475
116.32585	38.459066	44.122668
115.65675	38.520765	44.12328
16.146736	42.979464	14.982508
16.513511	43.103607	15.012074
145.35057	47.538114	49.030387
141.49233	48.181893	48.617458
189.47802	53.709627	52.544989
187.78096	53.799559	52.502385
180.61477	54.011834	53.314793
182.65302	54.083927	54.950451
181.22013	54.764771	54.960427
183.14094	55.011681	55.555811
247.0347	57.689136	64.01907
208.37091	62.813715	58.613384
