# Supplementary material for: Effect of e-liquid flavor on electronic cigarette topography and consumption behavior in a 2-week natural environment switching study
Source: PLoS One. 2018 May 2;13(5):e0196640. doi: 10.1371/journal.pone.0196640 (PMC5931659; doi:10.1371/journal.pone.0196640)
Supplement: S2 Dataset — (CSV) [file pone.0196640.s002.csv]

Voltage [counts]	Curve Fit [ml/sec]	Calibration Flow Rate [ml/sec]
52.671279	16.087787	29.81622
54.326552	16.138317	29.753673
66.006585	20.794555	34.608524
68.613679	20.849342	34.590232
39.652574	25.143572	24.874909
39.71636	25.163787	24.877562
93.451053	28.978654	39.390129
89.134067	29.43048	39.40561
27.121687	32.440304	19.959448
27.264788	33.074755	19.936841
135.33609	37.697551	44.134263
97.71219	38.599651	44.129479
16.23342	39.469866	15.035706
16.335556	46.451323	15.018023
144.60977	47.83691	48.875869
143.53033	48.016455	48.849066
169.1917	51.937472	53.238706
174.14304	52.691958	53.769182
215.60987	58.137075	57.891752
229.16216	58.63077	58.139175
219.45413	59.151146	55.479005
211.99411	60.445327	54.205489
300.46369	69.212937	65.291996
343.35082	73.987836	73.233629
