# Supplementary material for: Effect of e-liquid flavor on electronic cigarette topography and consumption behavior in a 2-week natural environment switching study
Source: PLoS One. 2018 May 2;13(5):e0196640. doi: 10.1371/journal.pone.0196640 (PMC5931659; doi:10.1371/journal.pone.0196640)
Supplement: S3 Dataset — (CSV) [file pone.0196640.s003.csv]

Voltage [counts]	Curve Fit [ml/sec]	Calibration Flow Rate [ml/sec]
145.17795	15.864337	44.975816
59.62	16.007642	29.813483
72.456721	20.626012	34.61187
72.5882	20.708111	34.478264
40.518724	25.322853	24.927697
39.09677	25.779238	24.870372
94.59059	31.270742	39.401986
92.706316	34.473195	39.39199
25.938576	34.504458	20.0144
26.145479	38.993916	19.965067
117.02826	39.388203	44.318845
118.01187	43.811445	44.138626
15.344738	43.995175	15.068898
15.623212	48.350587	15.074508
142.53421	48.671582	48.655075
144.43303	48.796932	48.866822
174.01881	51.779728	53.55614
168.79283	52.278807	53.283509
177.50348	52.616166	54.778761
163.4689	53.034211	52.74446
242.13248	53.424478	63.330938
171.48567	53.956731	54.04956
179.20229	54.214315	55.010874
166.63527	63.018596	52.927689
