# Supplementary material for: Effect of e-liquid flavor on electronic cigarette topography and consumption behavior in a 2-week natural environment switching study
Source: PLoS One. 2018 May 2;13(5):e0196640. doi: 10.1371/journal.pone.0196640 (PMC5931659; doi:10.1371/journal.pone.0196640)
Supplement: S4 Dataset — (CSV) [file pone.0196640.s004.csv]

Voltage [counts]	Curve Fit [ml/sec]	Calibration Flow Rate [ml/sec]
151.10536	15.401486	46.668192
51.682293	15.661932	29.70426
69.480623	20.330228	34.483952
69.384764	20.411398	34.599425
36.470344	24.646492	24.955304
36.642183	24.704488	24.876906
90.151182	29.339727	39.41444
89.572922	33.995172	39.386301
24.814991	34.018647	19.953861
25.01354	38.62545	19.968209
115.32791	38.749928	44.137976
113.41469	43.463014	44.107877
14.241471	43.828074	15.061659
14.727205	48.400773	14.975814
141.7095	48.583038	48.676685
140.64822	50.167808	48.885737
170.23189	52.126963	53.496086
178.84161	53.248288	53.586372
210.88326	54.578233	58.161189
204.16565	56.958223	57.549548
197.03721	57.287427	56.886387
194.77917	58.314496	57.561973
210.87082	59.264337	59.87441
163.13775	59.266084	52.809088
