# Supplementary material for: Effect of e-liquid flavor on electronic cigarette topography and consumption behavior in a 2-week natural environment switching study
Source: PLoS One. 2018 May 2;13(5):e0196640. doi: 10.1371/journal.pone.0196640 (PMC5931659; doi:10.1371/journal.pone.0196640)
Supplement: S5 Dataset — (CSV) [file pone.0196640.s005.csv]

Time [sec]	Mean Pluff Flow Rate [mL/sec]	Accumulated Volume [mL]
6.885	0	0
6.908	0	0
6.933	0	0
6.958	0	0
6.983	0	0
7.008	0	0
7.033	0	0
7.058	0	0
7.083	0	0
7.108	0	0
7.133	0	0
7.158	0	0
7.183	0	0
7.208	0	0
7.233	0	0
7.258	0	0
7.283	0	0
7.308	0	0
7.333	0	0
7.358	0	0
7.383	0	0
7.408	0	0
7.433	0	0
7.458	0	0
7.483	0	0
7.508	0	0
7.533	0	0
7.558	0	0
7.583	0	0
7.608	0	0
7.633	0	0
7.658	0	0
7.683	0	0
7.708	0	0
7.733	0	0
7.758	0	0
7.783	0	0
7.808	0	0
7.833	0	0
7.858	0	0
7.883	0	0
7.908	0	0
7.933	0	0
7.958	0	0
7.983	0	0
8.008	0	0
8.033	0	0
8.058	0	0
8.083	0	0
8.108	0	0
8.133	0	0
8.175	0	0
8.194	0	0
8.213	0	0
8.233	0	0
8.258	0	0
8.283	0	0
8.308	0	0
8.333	0	0
8.358	0	0
8.383	0	0
8.408	0	0
8.433	0	0
8.458	0	0
8.483	0	0
8.508	0	0
8.533	0	0
8.558	0	0
8.583	0	0
8.608	0	0
8.633	0	0
8.658	0	0
8.683	0	0
8.708	0	0
8.733	0	0
8.758	0	0
8.783	0	0
8.808	0	0
8.833	0	0
8.858	0	0
8.883	0	0
8.908	0	0
8.933	0	0
8.958	0	0
8.983	0	0
9.008	0	0
9.033	0	0
9.058	0	0
9.083	0	0
9.108	0	0
9.133	0	0
9.158	0	0
9.183	0	0
9.208	0	0
9.233	0	0
9.258	0	0
9.283	0	0
9.308	0	0
9.333	0	0
9.358	0	0
9.383	41.20171	1.0094419
9.408	41.20171	2.0188838
9.433	41.20171	3.0283257
9.458	41.20171	4.0377676
9.483	41.20171	5.0472095
9.508	41.20171	6.0566514
9.533	41.20171	7.0660933
9.558	41.20171	8.0755352
9.583	41.20171	9.0849771
9.608	41.20171	10.094419
9.633	41.20171	11.103861
9.658	41.20171	12.113303
9.683	41.20171	13.122745
9.708	41.20171	14.132187
9.733	41.20171	15.141628
9.758	41.20171	16.15107
9.783	41.20171	17.160512
9.808	41.20171	18.169954
9.833	41.20171	19.179396
9.858	41.20171	20.188838
9.883	41.20171	21.19828
9.908	41.20171	22.207722
9.933	41.20171	23.217164
9.958	41.20171	24.226606
9.983	41.20171	25.236047
10.008	41.20171	26.245489
10.033	41.20171	27.254931
10.058	41.20171	28.264373
10.083	41.20171	29.273815
10.108	41.20171	30.283257
10.133	41.20171	31.292699
10.158	41.20171	32.302141
10.183	41.20171	33.311583
10.208	41.20171	34.321025
10.233	41.20171	35.330466
10.258	41.20171	36.339908
10.283	41.20171	37.34935
10.308	41.20171	38.358792
10.333	41.20171	39.368234
10.358	41.20171	40.377676
10.383	41.20171	41.387118
10.408	41.20171	42.39656
10.433	41.20171	43.406002
10.458	41.20171	44.415444
10.483	41.20171	45.424885
10.508	41.20171	46.434327
10.533	41.20171	47.443769
10.558	41.20171	48.453211
10.583	41.20171	49.462653
10.608	0	50.472095
10.633	0	50.472095
10.658	0	50.472095
10.683	0	50.472095
10.708	0	50.472095
10.733	0	50.472095
10.758	0	50.472095
10.783	0	50.472095
10.808	0	50.472095
10.833	0	50.472095
10.858	0	50.472095
10.883	0	50.472095
10.908	0	50.472095
10.933	0	50.472095
10.958	0	50.472095
10.983	0	50.472095
11.008	0	50.472095
11.033	0	50.472095
11.058	0	50.472095
11.083	0	50.472095
11.108	0	50.472095
11.133	0	50.472095
11.158	0	50.472095
11.183	0	50.472095
11.208	0	50.472095
11.233	0	50.472095
11.258	0	50.472095
11.283	0	50.472095
11.308	0	50.472095
11.333	0	50.472095
11.358	0	50.472095
11.383	0	50.472095
11.408	0	50.472095
11.433	0	50.472095
11.458	0	50.472095
11.483	0	50.472095
11.508	0	50.472095
11.533	0	50.472095
11.558	0	50.472095
11.583	0	50.472095
11.608	0	50.472095
11.633	0	50.472095
11.658	0	50.472095
11.683	0	50.472095
11.708	0	50.472095
11.733	0	50.472095
11.758	0	50.472095
11.783	0	50.472095
11.808	0	50.472095
11.833	0	50.472095
11.858	0	50.472095
11.883	0	50.472095
11.908	0	50.472095
11.933	0	50.472095
11.958	0	50.472095
11.983	0	50.472095
12.008	0	50.472095
12.033	0	50.472095
12.058	0	50.472095
12.083	0	50.472095
12.108	0	50.472095
12.133	0	50.472095
12.158	0	50.472095
12.183	0	50.472095
12.221	0	50.472095
12.24	0	50.472095
12.259	0	50.472095
12.283	0	50.472095
12.308	0	50.472095
12.333	0	50.472095
12.358	0	50.472095
12.383	0	50.472095
12.408	0	50.472095
12.433	0	50.472095
12.458	0	50.472095
12.483	0	50.472095
12.508	0	50.472095
12.533	0	50.472095
12.558	0	50.472095
12.583	0	50.472095
12.608	0	50.472095
12.633	0	50.472095
12.658	0	50.472095
12.683	0	50.472095
12.708	0	50.472095
12.733	0	50.472095
12.758	0	50.472095
12.783	0	50.472095
12.808	0	50.472095
12.833	0	50.472095
12.858	0	50.472095
12.883	0	50.472095
12.908	0	50.472095
12.933	0	50.472095
12.958	0	50.472095
12.983	0	50.472095
13.008	0	50.472095
13.033	0	50.472095
13.058	0	50.472095
13.083	0	50.472095
13.108	0	50.472095
13.133	0	50.472095
13.158	0	50.472095
13.183	0	50.472095
13.208	0	50.472095
13.233	0	50.472095
13.258	0	50.472095
13.283	0	50.472095
13.308	0	50.472095
13.333	0	50.472095
13.358	0	50.472095
13.383	36.791036	51.377721
13.408	36.791036	52.283346
13.433	36.791036	53.188972
13.458	36.791036	54.094597
13.483	36.791036	55.000223
13.508	36.791036	55.905848
13.533	36.791036	56.811474
13.558	36.791036	57.717099
13.583	36.791036	58.622725
13.608	36.791036	59.52835
13.633	36.791036	60.433976
13.658	36.791036	61.339601
13.683	36.791036	62.245227
13.708	36.791036	63.150852
13.733	36.791036	64.056478
13.758	36.791036	64.962103
13.783	36.791036	65.867729
13.808	36.791036	66.773354
13.833	36.791036	67.67898
13.858	36.791036	68.584605
13.883	36.791036	69.490231
13.908	36.791036	70.395856
13.933	36.791036	71.301482
13.958	36.791036	72.207107
13.983	36.791036	73.112733
14.008	36.791036	74.018358
14.033	36.791036	74.923984
14.058	36.791036	75.829609
14.083	36.791036	76.735235
14.108	36.791036	77.64086
14.133	36.791036	78.546486
14.158	36.791036	79.452111
14.183	36.791036	80.357737
14.208	36.791036	81.263362
14.233	36.791036	82.168988
14.258	36.791036	83.074613
14.283	36.791036	83.980239
14.308	36.791036	84.885864
14.333	36.791036	85.79149
14.358	36.791036	86.697115
14.383	36.791036	87.602741
14.408	36.791036	88.508366
14.433	36.791036	89.413992
14.458	36.791036	90.319617
14.483	36.791036	91.225243
14.508	36.791036	92.130869
14.533	36.791036	93.036494
14.558	36.791036	93.94212
14.583	36.791036	94.847745
14.608	36.791036	95.753371
14.633	36.791036	96.658996
14.658	36.791036	97.564622
14.683	36.791036	98.470247
14.708	36.791036	99.375873
14.733	36.791036	100.2815
14.758	36.791036	101.18712
14.783	36.791036	102.09275
14.808	36.791036	102.99837
14.833	36.791036	103.904
14.858	36.791036	104.80963
14.883	36.791036	105.71525
14.908	36.791036	106.62088
14.933	36.791036	107.5265
14.958	36.791036	108.43213
14.983	0	109.33775
15.008	0	109.33775
15.033	0	109.33775
15.058	0	109.33775
15.083	0	109.33775
15.108	0	109.33775
15.133	0	109.33775
15.158	0	109.33775
15.183	0	109.33775
15.208	0	109.33775
15.233	0	109.33775
15.258	0	109.33775
15.283	0	109.33775
15.308	0	109.33775
15.333	0	109.33775
15.358	0	109.33775
15.383	0	109.33775
15.408	0	109.33775
15.433	0	109.33775
15.458	0	109.33775
15.483	0	109.33775
15.508	0	109.33775
15.533	0	109.33775
15.558	0	109.33775
15.583	0	109.33775
15.608	0	109.33775
15.633	0	109.33775
15.658	0	109.33775
15.683	0	109.33775
15.708	0	109.33775
15.733	0	109.33775
15.758	0	109.33775
15.783	0	109.33775
15.808	0	109.33775
15.833	0	109.33775
15.858	0	109.33775
15.883	0	109.33775
15.908	0	109.33775
15.933	0	109.33775
15.958	0	109.33775
15.983	0	109.33775
16.008	0	109.33775
16.033	0	109.33775
16.058	0	109.33775
16.083	0	109.33775
16.108	0	109.33775
16.133	0	109.33775
16.158	0	109.33775
16.183	0	109.33775
16.208	0	109.33775
16.233	0	109.33775
16.261	0	109.33775
16.294	0	109.33775
16.315	0	109.33775
16.334	0	109.33775
16.358	0	109.33775
16.383	0	109.33775
16.408	0	109.33775
16.433	0	109.33775
16.458	0	109.33775
16.483	0	109.33775
16.508	0	109.33775
16.533	0	109.33775
16.558	0	109.33775
16.583	0	109.33775
16.608	0	109.33775
16.633	0	109.33775
16.658	0	109.33775
16.683	0	109.33775
16.708	0	109.33775
16.733	0	109.33775
16.758	0	109.33775
16.783	0	109.33775
16.808	0	109.33775
16.833	0	109.33775
16.858	0	109.33775
16.883	0	109.33775
16.908	0	109.33775
16.933	0	109.33775
16.958	0	109.33775
16.983	0	109.33775
17.008	0	109.33775
17.033	0	109.33775
17.058	0	109.33775
17.083	0	109.33775
17.108	0	109.33775
17.133	0	109.33775
17.158	0	109.33775
17.183	0	109.33775
17.208	0	109.33775
17.233	0	109.33775
17.258	0	109.33775
17.283	0	109.33775
17.308	0	109.33775
17.333	0	109.33775
17.358	0	109.33775
17.383	0	109.33775
17.408	0	109.33775
17.433	0	109.33775
17.458	0	109.33775
17.483	0	109.33775
17.508	0	109.33775
17.533	0	109.33775
17.558	0	109.33775
17.583	0	109.33775
17.608	0	109.33775
17.633	0	109.33775
17.658	0	109.33775
17.683	0	109.33775
17.708	0	109.33775
17.733	0	109.33775
17.758	0	109.33775
17.783	0	109.33775
17.808	0	109.33775
17.833	0	109.33775
17.858	0	109.33775
17.883	0	109.33775
17.908	0	109.33775
17.933	0	109.33775
17.958	0	109.33775
17.983	0	109.33775
18.008	0	109.33775
18.033	0	109.33775
18.058	0	109.33775
18.083	0	109.33775
18.108	0	109.33775
18.133	0	109.33775
18.158	0	109.33775
18.183	0	109.33775
18.208	0	109.33775
18.233	0	109.33775
18.258	0	109.33775
18.283	0	109.33775
18.308	0	109.33775
18.333	0	109.33775
18.358	0	109.33775
18.383	0	109.33775
18.408	0	109.33775
18.433	0	109.33775
18.458	0	109.33775
18.483	0	109.33775
18.508	0	109.33775
18.533	0	109.33775
18.558	0	109.33775
18.583	0	109.33775
18.608	0	109.33775
18.633	0	109.33775
18.658	0	109.33775
18.683	0	109.33775
18.708	0	109.33775
18.733	0	109.33775
18.758	0	109.33775
18.783	0	109.33775
18.808	0	109.33775
18.833	0	109.33775
18.858	0	109.33775
18.883	0	109.33775
18.908	0	109.33775
18.933	0	109.33775
18.958	0	109.33775
18.986	0	109.33775
19.008	0	109.33775
19.033	0	109.33775
19.058	0	109.33775
19.083	0	109.33775
19.108	0	109.33775
19.133	0	109.33775
19.158	0	109.33775
19.183	0	109.33775
19.208	0	109.33775
19.233	0	109.33775
19.258	0	109.33775
19.283	0	109.33775
19.308	0	109.33775
19.333	0	109.33775
19.358	0	109.33775
19.383	0	109.33775
19.408	0	109.33775
19.433	0	109.33775
19.458	0	109.33775
19.483	0	109.33775
19.508	0	109.33775
19.533	0	109.33775
19.558	0	109.33775
19.583	0	109.33775
19.608	0	109.33775
19.633	0	109.33775
19.658	0	109.33775
19.683	0	109.33775
19.708	0	109.33775
19.733	0	109.33775
19.758	0	109.33775
19.783	0	109.33775
19.808	0	109.33775
19.833	0	109.33775
19.858	0	109.33775
19.883	0	109.33775
19.908	0	109.33775
19.933	0	109.33775
19.958	0	109.33775
19.983	0	109.33775
20.008	0	109.33775
20.033	0	109.33775
20.058	0	109.33775
20.083	0	109.33775
20.108	0	109.33775
20.133	0	109.33775
20.158	0	109.33775
20.183	0	109.33775
20.208	0	109.33775
20.233	0	109.33775
20.258	0	109.33775
20.283	0	109.33775
20.326	0	109.33775
20.345	0	109.33775
20.364	0	109.33775
20.383	0	109.33775
20.408	0	109.33775
20.433	0	109.33775
20.458	0	109.33775
20.483	0	109.33775
20.508	0	109.33775
20.533	0	109.33775
20.558	0	109.33775
20.583	0	109.33775
20.608	0	109.33775
20.633	0	109.33775
20.658	0	109.33775
20.683	0	109.33775
20.708	0	109.33775
20.733	0	109.33775
20.758	0	109.33775
20.783	0	109.33775
20.808	0	109.33775
20.833	0	109.33775
20.858	0	109.33775
20.883	0	109.33775
20.908	0	109.33775
20.933	0	109.33775
20.958	0	109.33775
20.983	0	109.33775
21.008	0	109.33775
21.033	0	109.33775
21.058	0	109.33775
21.083	0	109.33775
21.108	0	109.33775
21.133	0	109.33775
21.158	0	109.33775
21.183	0	109.33775
21.208	0	109.33775
21.233	0	109.33775
21.258	0	109.33775
21.283	0	109.33775
21.308	0	109.33775
21.333	0	109.33775
21.358	0	109.33775
21.383	0	109.33775
21.408	0	109.33775
21.433	0	109.33775
21.458	0	109.33775
21.483	0	109.33775
21.508	0	109.33775
21.533	0	109.33775
21.558	0	109.33775
21.583	0	109.33775
21.608	0	109.33775
21.633	0	109.33775
21.658	0	109.33775
21.683	0	109.33775
21.708	0	109.33775
21.733	0	109.33775
21.758	0	109.33775
21.783	0	109.33775
21.808	0	109.33775
21.833	0	109.33775
21.858	0	109.33775
21.883	0	109.33775
21.908	0	109.33775
21.933	0	109.33775
21.958	0	109.33775
21.983	0	109.33775
22.008	0	109.33775
22.033	0	109.33775
22.058	0	109.33775
22.083	0	109.33775
22.108	0	109.33775
22.133	0	109.33775
22.158	0	109.33775
22.183	0	109.33775
22.208	0	109.33775
22.233	0	109.33775
22.258	0	109.33775
22.283	0	109.33775
22.308	0	109.33775
22.333	0	109.33775
22.358	0	109.33775
22.383	0	109.33775
22.408	0	109.33775
22.433	0	109.33775
22.458	0	109.33775
22.483	0	109.33775
22.508	0	109.33775
22.533	0	109.33775
22.558	0	109.33775
22.583	0	109.33775
22.608	0	109.33775
22.633	0	109.33775
22.658	0	109.33775
22.683	0	109.33775
22.708	0	109.33775
22.733	0	109.33775
22.758	0	109.33775
22.783	0	109.33775
22.808	0	109.33775
22.833	0	109.33775
22.858	0	109.33775
22.883	0	109.33775
22.908	0	109.33775
22.933	0	109.33775
22.958	0	109.33775
22.983	0	109.33775
23.008	0	109.33775
23.033	0	109.33775
23.058	0	109.33775
23.083	0	109.33775
23.108	0	109.33775
23.133	0	109.33775
23.158	0	109.33775
23.183	0	109.33775
23.208	0	109.33775
23.233	0	109.33775
23.258	0	109.33775
23.283	0	109.33775
23.308	0	109.33775
23.333	0	109.33775
23.358	0	109.33775
23.383	0	109.33775
23.408	0	109.33775
23.433	0	109.33775
23.458	0	109.33775
23.483	0	109.33775
23.508	0	109.33775
23.533	0	109.33775
23.558	0	109.33775
23.583	0	109.33775
23.608	0	109.33775
23.633	0	109.33775
23.658	0	109.33775
23.683	0	109.33775
23.708	0	109.33775
23.733	0	109.33775
23.758	0	109.33775
23.783	0	109.33775
23.808	0	109.33775
23.833	0	109.33775
23.858	0	109.33775
23.883	0	109.33775
23.908	0	109.33775
23.933	0	109.33775
23.958	0	109.33775
23.983	0	109.33775
24.008	0	109.33775
24.033	0	109.33775
24.058	0	109.33775
24.083	0	109.33775
24.108	0	109.33775
24.133	0	109.33775
24.158	0	109.33775
24.183	0	109.33775
24.208	0	109.33775
24.233	0	109.33775
24.258	0	109.33775
24.283	0	109.33775
24.308	0	109.33775
24.336	0	109.33775
24.372	0	109.33775
24.391	0	109.33775
24.41	0	109.33775
24.433	0	109.33775
24.458	0	109.33775
24.483	0	109.33775
24.508	0	109.33775
24.533	0	109.33775
24.558	0	109.33775
24.583	0	109.33775
24.608	0	109.33775
24.633	0	109.33775
24.658	0	109.33775
24.683	0	109.33775
24.708	0	109.33775
24.733	0	109.33775
24.758	0	109.33775
24.783	0	109.33775
24.808	0	109.33775
24.833	0	109.33775
24.858	0	109.33775
24.883	0	109.33775
24.908	0	109.33775
24.933	0	109.33775
24.958	0	109.33775
24.983	0	109.33775
25.008	0	109.33775
25.033	0	109.33775
25.058	0	109.33775
25.083	0	109.33775
25.108	0	109.33775
25.133	0	109.33775
25.158	0	109.33775
25.183	0	109.33775
25.208	0	109.33775
25.233	0	109.33775
25.258	0	109.33775
25.283	0	109.33775
25.308	0	109.33775
25.333	0	109.33775
25.358	0	109.33775
25.383	0	109.33775
25.408	0	109.33775
25.433	0	109.33775
25.458	0	109.33775
25.483	0	109.33775
25.508	0	109.33775
25.533	0	109.33775
25.558	0	109.33775
25.583	0	109.33775
25.608	0	109.33775
25.633	0	109.33775
25.658	0	109.33775
25.683	0	109.33775
25.708	0	109.33775
25.733	0	109.33775
25.758	0	109.33775
25.783	0	109.33775
25.808	0	109.33775
25.833	0	109.33775
25.858	0	109.33775
25.883	0	109.33775
25.908	0	109.33775
25.933	0	109.33775
25.958	0	109.33775
25.983	0	109.33775
26.008	0	109.33775
26.033	0	109.33775
26.058	0	109.33775
26.083	0	109.33775
26.108	0	109.33775
26.133	0	109.33775
26.158	0	109.33775
26.183	0	109.33775
26.208	0	109.33775
26.233	0	109.33775
26.258	0	109.33775
26.283	0	109.33775
26.308	0	109.33775
26.333	0	109.33775
26.358	0	109.33775
26.383	0	109.33775
26.408	0	109.33775
26.433	0	109.33775
26.458	0	109.33775
26.483	0	109.33775
26.508	0	109.33775
26.533	0	109.33775
26.558	0	109.33775
26.583	0	109.33775
26.608	0	109.33775
26.633	0	109.33775
26.658	0	109.33775
26.683	0	109.33775
26.708	0	109.33775
26.733	0	109.33775
26.758	0	109.33775
26.783	0	109.33775
26.808	0	109.33775
26.833	0	109.33775
26.858	0	109.33775
26.883	0	109.33775
26.908	0	109.33775
26.933	0	109.33775
26.958	0	109.33775
26.983	0	109.33775
27.008	0	109.33775
27.033	0	109.33775
27.058	0	109.33775
27.083	0	109.33775
27.108	0	109.33775
27.133	0	109.33775
27.158	0	109.33775
27.183	0	109.33775
27.208	0	109.33775
27.233	0	109.33775
27.258	0	109.33775
27.283	0	109.33775
27.308	0	109.33775
27.333	0	109.33775
27.358	0	109.33775
27.383	0	109.33775
27.408	0	109.33775
27.433	0	109.33775
27.458	0	109.33775
27.483	0	109.33775
27.508	0	109.33775
27.533	0	109.33775
27.558	0	109.33775
27.583	0	109.33775
27.608	0	109.33775
27.633	0	109.33775
27.658	0	109.33775
27.683	0	109.33775
27.708	0	109.33775
27.733	0	109.33775
27.758	0	109.33775
27.783	0	109.33775
27.808	0	109.33775
27.833	0	109.33775
27.858	0	109.33775
27.883	0	109.33775
27.908	0	109.33775
27.933	0	109.33775
27.958	0	109.33775
27.983	0	109.33775
28.008	0	109.33775
28.033	0	109.33775
28.058	0	109.33775
28.083	0	109.33775
28.108	0	109.33775
28.133	0	109.33775
28.158	0	109.33775
28.183	0	109.33775
28.208	0	109.33775
28.233	0	109.33775
28.258	0	109.33775
28.283	0	109.33775
28.308	0	109.33775
28.333	0	109.33775
28.358	0	109.33775
28.386	0	109.33775
28.419	0	109.33775
28.438	0	109.33775
28.459	0	109.33775
28.483	0	109.33775
28.508	0	109.33775
28.533	0	109.33775
28.558	0	109.33775
28.583	0	109.33775
28.608	0	109.33775
28.633	0	109.33775
28.658	0	109.33775
28.683	0	109.33775
28.708	0	109.33775
28.733	0	109.33775
28.758	0	109.33775
28.783	0	109.33775
28.808	0	109.33775
28.833	0	109.33775
28.858	0	109.33775
28.883	0	109.33775
28.908	0	109.33775
28.933	0	109.33775
28.958	0	109.33775
28.983	0	109.33775
29.008	0	109.33775
29.033	0	109.33775
29.058	0	109.33775
29.083	0	109.33775
29.108	0	109.33775
29.133	0	109.33775
29.158	0	109.33775
29.183	0	109.33775
29.208	0	109.33775
29.233	0	109.33775
29.258	0	109.33775
29.283	0	109.33775
29.308	0	109.33775
29.333	0	109.33775
29.358	0	109.33775
29.383	0	109.33775
29.408	0	109.33775
29.433	0	109.33775
29.458	0	109.33775
29.483	0	109.33775
29.508	0	109.33775
29.533	0	109.33775
29.558	0	109.33775
29.583	0	109.33775
29.608	0	109.33775
29.633	0	109.33775
29.658	0	109.33775
29.683	31.939129	110.12649
29.708	31.939129	110.91523
29.733	31.939129	111.70398
29.758	31.939129	112.49272
29.783	31.939129	113.28146
29.808	31.939129	114.0702
29.833	31.939129	114.85894
29.858	31.939129	115.64768
29.883	31.939129	116.43642
29.908	31.939129	117.22516
29.933	31.939129	118.0139
29.958	31.939129	118.80264
29.983	31.939129	119.59138
30.008	31.939129	120.38012
30.033	31.939129	121.16886
30.058	31.939129	121.9576
30.083	31.939129	122.74635
30.108	31.939129	123.53509
30.133	31.939129	124.32383
30.158	31.939129	125.11257
30.183	31.939129	125.90131
30.208	31.939129	126.69005
30.233	31.939129	127.47879
30.258	31.939129	128.26753
30.283	31.939129	129.05627
30.308	31.939129	129.84501
30.333	31.939129	130.63375
30.358	31.939129	131.42249
30.383	31.939129	132.21123
30.408	31.939129	132.99997
30.433	31.939129	133.78871
30.458	31.939129	134.57746
30.483	31.939129	135.3662
30.508	31.939129	136.15494
30.533	31.939129	136.94368
30.558	31.939129	137.73242
30.583	31.939129	138.52116
30.608	31.939129	139.3099
30.633	31.939129	140.09864
30.658	31.939129	140.88738
30.683	31.939129	141.67612
30.708	31.939129	142.46486
30.733	31.939129	143.2536
30.758	31.939129	144.04234
30.783	31.939129	144.83108
30.808	31.939129	145.61983
30.833	31.939129	146.40857
30.858	31.939129	147.19731
30.883	31.939129	147.98605
30.908	31.939129	148.77479
30.933	31.939129	149.56353
30.958	31.939129	150.35227
30.983	31.939129	151.14101
31.008	31.939129	151.92975
31.033	31.939129	152.71849
31.058	31.939129	153.50723
31.083	31.939129	154.29597
31.108	31.939129	155.08471
31.136	31.939129	155.87345
31.158	31.939129	156.66219
31.183	31.939129	157.45094
31.208	31.939129	158.23968
31.233	31.939129	159.02842
31.258	31.939129	159.81716
31.283	31.939129	160.6059
31.308	31.939129	161.39464
31.333	31.939129	162.18338
31.358	31.939129	162.97212
31.383	31.939129	163.76086
31.408	31.939129	164.5496
31.433	31.939129	165.33834
31.458	31.939129	166.12708
31.483	31.939129	166.91582
31.508	31.939129	167.70456
31.533	31.939129	168.49331
31.558	31.939129	169.28205
31.583	31.939129	170.07079
31.608	31.939129	170.85953
31.633	31.939129	171.64827
31.658	31.939129	172.43701
31.683	31.939129	173.22575
31.708	0	174.01449
31.733	0	174.01449
31.758	0	174.01449
31.783	0	174.01449
31.808	0	174.01449
31.833	0	174.01449
31.858	0	174.01449
31.883	0	174.01449
31.908	0	174.01449
31.933	0	174.01449
31.958	0	174.01449
31.983	0	174.01449
32.008	0	174.01449
32.033	0	174.01449
32.058	0	174.01449
32.083	0	174.01449
32.108	0	174.01449
32.133	0	174.01449
32.158	0	174.01449
32.183	0	174.01449
32.208	0	174.01449
32.233	0	174.01449
32.258	0	174.01449
32.283	0	174.01449
32.308	0	174.01449
32.333	0	174.01449
32.358	0	174.01449
32.383	0	174.01449
32.408	0	174.01449
32.445	0	174.01449
32.464	0	174.01449
32.485	0	174.01449
32.508	0	174.01449
32.533	0	174.01449
32.558	0	174.01449
32.583	0	174.01449
32.608	0	174.01449
32.633	0	174.01449
32.658	0	174.01449
32.683	0	174.01449
32.708	0	174.01449
32.733	0	174.01449
32.758	0	174.01449
32.783	0	174.01449
32.808	0	174.01449
32.833	0	174.01449
32.858	0	174.01449
32.883	0	174.01449
32.908	0	174.01449
32.933	0	174.01449
32.958	0	174.01449
32.983	0	174.01449
33.008	0	174.01449
33.033	0	174.01449
33.058	0	174.01449
33.083	0	174.01449
33.108	0	174.01449
33.133	0	174.01449
33.158	0	174.01449
33.183	0	174.01449
33.208	0	174.01449
33.233	0	174.01449
33.258	0	174.01449
33.283	0	174.01449
33.308	0	174.01449
33.333	0	174.01449
33.358	0	174.01449
33.383	0	174.01449
33.408	0	174.01449
33.433	0	174.01449
33.458	0	174.01449
33.483	0	174.01449
33.508	0	174.01449
33.533	0	174.01449
33.558	0	174.01449
33.583	0	174.01449
33.608	0	174.01449
33.633	0	174.01449
33.658	0	174.01449
33.683	0	174.01449
33.708	0	174.01449
33.733	0	174.01449
33.758	0	174.01449
33.783	0	174.01449
33.808	0	174.01449
33.833	0	174.01449
33.858	0	174.01449
33.883	0	174.01449
33.908	0	174.01449
33.933	0	174.01449
33.958	0	174.01449
33.983	0	174.01449
34.008	0	174.01449
34.033	0	174.01449
34.058	0	174.01449
34.083	0	174.01449
34.108	0	174.01449
34.133	0	174.01449
34.158	0	174.01449
34.183	0	174.01449
34.208	0	174.01449
34.233	0	174.01449
34.258	0	174.01449
34.283	0	174.01449
34.308	0	174.01449
34.333	0	174.01449
34.358	0	174.01449
34.383	0	174.01449
34.408	0	174.01449
34.433	0	174.01449
34.458	0	174.01449
34.483	0	174.01449
34.508	0	174.01449
34.533	0	174.01449
34.558	0	174.01449
34.583	0	174.01449
34.608	0	174.01449
34.633	0	174.01449
34.658	0	174.01449
34.683	0	174.01449
34.708	0	174.01449
34.733	0	174.01449
34.758	0	174.01449
34.783	0	174.01449
34.808	0	174.01449
34.833	0	174.01449
34.858	0	174.01449
34.883	0	174.01449
34.908	0	174.01449
34.933	0	174.01449
34.958	0	174.01449
34.983	0	174.01449
35.008	0	174.01449
35.033	0	174.01449
35.058	0	174.01449
35.083	0	174.01449
35.108	0	174.01449
35.133	0	174.01449
35.158	0	174.01449
35.183	0	174.01449
35.208	0	174.01449
35.233	0	174.01449
35.258	0	174.01449
35.283	0	174.01449
35.308	0	174.01449
35.333	0	174.01449
35.358	0	174.01449
35.383	0	174.01449
35.408	0	174.01449
35.433	0	174.01449
35.458	0	174.01449
35.483	0	174.01449
35.508	0	174.01449
35.533	0	174.01449
35.558	0	174.01449
35.583	0	174.01449
35.608	0	174.01449
35.633	0	174.01449
35.658	0	174.01449
35.683	0	174.01449
35.708	0	174.01449
35.733	0	174.01449
35.758	0	174.01449
35.783	0	174.01449
35.808	0	174.01449
35.833	0	174.01449
35.858	0	174.01449
35.883	0	174.01449
35.908	0	174.01449
35.933	0	174.01449
35.958	0	174.01449
35.983	0	174.01449
36.008	0	174.01449
36.033	0	174.01449
36.058	0	174.01449
36.083	0	174.01449
36.108	0	174.01449
36.133	0	174.01449
36.158	0	174.01449
36.183	0	174.01449
36.208	0	174.01449
36.233	0	174.01449
36.258	0	174.01449
36.283	0	174.01449
36.308	0	174.01449
36.333	0	174.01449
36.358	0	174.01449
36.383	0	174.01449
36.408	0	174.01449
36.433	0	174.01449
36.461	0	174.01449
36.498	0	174.01449
36.517	0	174.01449
36.536	0	174.01449
36.558	0	174.01449
36.583	0	174.01449
36.608	0	174.01449
36.633	0	174.01449
36.658	0	174.01449
36.683	0	174.01449
36.708	0	174.01449
36.733	0	174.01449
36.758	0	174.01449
36.783	0	174.01449
36.808	0	174.01449
36.833	0	174.01449
36.858	0	174.01449
36.883	0	174.01449
36.908	0	174.01449
36.933	0	174.01449
36.958	0	174.01449
36.983	0	174.01449
37.008	0	174.01449
37.033	0	174.01449
37.058	0	174.01449
37.083	0	174.01449
37.108	0	174.01449
37.133	0	174.01449
37.158	0	174.01449
37.183	0	174.01449
37.208	0	174.01449
37.233	0	174.01449
37.258	0	174.01449
37.283	0	174.01449
37.308	0	174.01449
37.333	0	174.01449
37.358	0	174.01449
37.383	0	174.01449
37.408	0	174.01449
37.433	0	174.01449
37.458	0	174.01449
37.483	0	174.01449
37.508	0	174.01449
37.533	0	174.01449
37.558	0	174.01449
37.583	0	174.01449
37.608	0	174.01449
37.633	0	174.01449
37.658	0	174.01449
37.683	0	174.01449
37.708	0	174.01449
37.733	0	174.01449
37.758	0	174.01449
37.783	0	174.01449
37.808	0	174.01449
37.833	0	174.01449
37.858	0	174.01449
37.883	0	174.01449
37.908	0	174.01449
37.933	0	174.01449
37.958	0	174.01449
37.983	0	174.01449
38.008	0	174.01449
38.033	0	174.01449
38.058	0	174.01449
38.083	0	174.01449
38.108	0	174.01449
38.133	0	174.01449
38.158	0	174.01449
38.183	0	174.01449
38.208	0	174.01449
38.233	0	174.01449
38.258	0	174.01449
38.283	0	174.01449
38.308	0	174.01449
38.333	0	174.01449
38.358	0	174.01449
38.383	0	174.01449
38.408	0	174.01449
38.433	0	174.01449
38.458	0	174.01449
38.483	0	174.01449
38.508	0	174.01449
38.533	0	174.01449
38.558	0	174.01449
38.583	0	174.01449
38.608	0	174.01449
38.633	0	174.01449
38.658	0	174.01449
38.683	0	174.01449
38.708	0	174.01449
38.733	0	174.01449
38.758	0	174.01449
38.783	0	174.01449
38.808	0	174.01449
38.833	0	174.01449
38.858	0	174.01449
38.883	0	174.01449
38.908	0	174.01449
38.933	0	174.01449
38.958	0	174.01449
38.983	0	174.01449
39.008	0	174.01449
39.033	0	174.01449
39.058	0	174.01449
39.083	0	174.01449
39.108	0	174.01449
39.133	0	174.01449
39.158	0	174.01449
39.183	0	174.01449
39.208	0	174.01449
39.233	0	174.01449
39.258	0	174.01449
39.283	0	174.01449
39.308	0	174.01449
39.333	0	174.01449
39.358	0	174.01449
39.383	0	174.01449
39.408	0	174.01449
39.433	0	174.01449
39.458	0	174.01449
39.483	0	174.01449
39.508	0	174.01449
39.533	0	174.01449
39.558	0	174.01449
39.583	0	174.01449
39.608	0	174.01449
39.633	0	174.01449
39.658	0	174.01449
39.683	0	174.01449
39.708	0	174.01449
39.733	0	174.01449
39.758	0	174.01449
39.783	0	174.01449
39.808	0	174.01449
39.833	0	174.01449
39.858	0	174.01449
39.883	0	174.01449
39.908	0	174.01449
39.933	0	174.01449
39.958	0	174.01449
39.983	0	174.01449
40.008	0	174.01449
40.033	0	174.01449
40.058	0	174.01449
40.083	0	174.01449
40.108	0	174.01449
40.133	0	174.01449
40.158	0	174.01449
40.183	0	174.01449
40.208	0	174.01449
40.233	0	174.01449
40.258	0	174.01449
40.283	0	174.01449
40.308	0	174.01449
40.333	0	174.01449
40.358	0	174.01449
40.383	0	174.01449
40.408	0	174.01449
40.433	0	174.01449
40.458	0	174.01449
40.483	0	174.01449
40.511	0	174.01449
40.546	0	174.01449
40.565	0	174.01449
40.584	0	174.01449
40.608	0	174.01449
40.633	0	174.01449
40.658	0	174.01449
40.683	0	174.01449
40.708	0	174.01449
40.733	0	174.01449
40.758	0	174.01449
40.783	0	174.01449
40.808	0	174.01449
40.833	0	174.01449
40.858	0	174.01449
40.883	0	174.01449
40.908	0	174.01449
40.933	0	174.01449
40.958	0	174.01449
40.983	0	174.01449
41.008	0	174.01449
41.033	0	174.01449
41.058	0	174.01449
41.083	0	174.01449
41.108	0	174.01449
41.133	0	174.01449
41.158	0	174.01449
41.183	0	174.01449
41.208	36.943667	174.92387
41.233	36.943667	175.83326
41.258	36.943667	176.74264
41.283	36.943667	177.65202
41.308	36.943667	178.5614
41.333	36.943667	179.47079
41.358	36.943667	180.38017
41.383	36.943667	181.28955
41.408	36.943667	182.19893
41.433	36.943667	183.10832
41.458	36.943667	184.0177
41.483	36.943667	184.92708
41.508	36.943667	185.83646
41.533	36.943667	186.74585
41.558	36.943667	187.65523
41.583	36.943667	188.56461
41.608	36.943667	189.47399
41.633	36.943667	190.38338
41.658	36.943667	191.29276
41.683	36.943667	192.20214
41.708	36.943667	193.11152
41.733	36.943667	194.02091
41.758	36.943667	194.93029
41.783	36.943667	195.83967
41.808	36.943667	196.74905
41.833	36.943667	197.65844
41.858	36.943667	198.56782
41.883	36.943667	199.4772
41.908	36.943667	200.38658
41.933	36.943667	201.29597
41.958	36.943667	202.20535
41.983	36.943667	203.11473
42.008	36.943667	204.02411
42.033	36.943667	204.9335
42.058	36.943667	205.84288
42.083	36.943667	206.75226
42.108	36.943667	207.66165
42.133	36.943667	208.57103
42.158	36.943667	209.48041
42.183	36.943667	210.38979
42.208	36.943667	211.29918
42.233	36.943667	212.20856
42.258	36.943667	213.11794
42.283	36.943667	214.02732
42.308	36.943667	214.93671
42.333	36.943667	215.84609
42.358	36.943667	216.75547
42.383	36.943667	217.66485
42.408	36.943667	218.57424
42.433	36.943667	219.48362
42.458	36.943667	220.393
42.483	36.943667	221.30238
42.508	36.943667	222.21177
42.533	36.943667	223.12115
42.558	36.943667	224.03053
42.583	36.943667	224.93991
42.608	36.943667	225.8493
42.633	36.943667	226.75868
42.658	36.943667	227.66806
42.683	36.943667	228.57744
42.708	36.943667	229.48683
42.733	36.943667	230.39621
42.758	36.943667	231.30559
42.783	36.943667	232.21497
42.808	0	233.12436
42.833	0	233.12436
42.858	0	233.12436
42.883	0	233.12436
42.908	0	233.12436
42.933	0	233.12436
42.958	0	233.12436
42.983	0	233.12436
43.008	0	233.12436
43.034	0	233.12436
43.058	0	233.12436
43.083	0	233.12436
43.108	0	233.12436
43.133	0	233.12436
43.158	0	233.12436
43.183	0	233.12436
43.211	0	233.12436
43.233	0	233.12436
43.258	0	233.12436
43.283	0	233.12436
43.308	0	233.12436
43.333	0	233.12436
43.358	0	233.12436
43.383	0	233.12436
43.408	0	233.12436
43.433	0	233.12436
43.458	0	233.12436
43.483	0	233.12436
43.508	0	233.12436
43.533	0	233.12436
43.558	0	233.12436
43.583	0	233.12436
43.608	0	233.12436
43.633	0	233.12436
43.658	0	233.12436
43.683	0	233.12436
43.708	0	233.12436
43.733	0	233.12436
43.758	0	233.12436
43.783	0	233.12436
43.808	0	233.12436
43.833	0	233.12436
43.858	0	233.12436
43.883	0	233.12436
43.908	0	233.12436
43.933	0	233.12436
43.958	0	233.12436
43.983	0	233.12436
44.008	0	233.12436
44.033	0	233.12436
44.058	0	233.12436
44.083	0	233.12436
44.108	0	233.12436
44.133	0	233.12436
44.158	0	233.12436
44.183	0	233.12436
44.208	0	233.12436
44.233	0	233.12436
44.258	0	233.12436
44.283	0	233.12436
44.308	0	233.12436
44.333	0	233.12436
44.358	0	233.12436
44.383	0	233.12436
44.408	0	233.12436
44.433	0	233.12436
44.458	0	233.12436
44.483	0	233.12436
44.508	0	233.12436
44.533	0	233.12436
44.572	0	233.12436
44.591	0	233.12436
44.61	0	233.12436
44.633	0	233.12436
44.658	0	233.12436
44.683	0	233.12436
44.708	0	233.12436
44.733	0	233.12436
44.758	0	233.12436
44.783	0	233.12436
44.808	0	233.12436
44.833	0	233.12436
44.858	0	233.12436
44.883	0	233.12436
44.908	0	233.12436
44.933	0	233.12436
44.958	0	233.12436
44.983	0	233.12436
45.008	0	233.12436
45.033	0	233.12436
45.058	0	233.12436
45.083	0	233.12436
45.108	0	233.12436
45.133	0	233.12436
45.158	0	233.12436
45.183	0	233.12436
45.208	0	233.12436
45.233	0	233.12436
45.258	0	233.12436
45.283	0	233.12436
45.308	0	233.12436
45.333	0	233.12436
45.358	0	233.12436
45.383	0	233.12436
45.408	0	233.12436
45.433	0	233.12436
45.458	0	233.12436
45.483	0	233.12436
45.508	0	233.12436
45.533	0	233.12436
45.558	0	233.12436
45.583	0	233.12436
45.608	0	233.12436
45.633	0	233.12436
45.658	0	233.12436
45.683	0	233.12436
45.708	0	233.12436
45.733	0	233.12436
45.758	0	233.12436
45.783	0	233.12436
45.808	0	233.12436
45.833	0	233.12436
45.858	0	233.12436
45.883	0	233.12436
45.908	0	233.12436
45.933	0	233.12436
45.958	0	233.12436
45.983	0	233.12436
46.008	0	233.12436
46.033	0	233.12436
46.058	0	233.12436
46.083	0	233.12436
46.108	0	233.12436
46.133	0	233.12436
46.158	0	233.12436
46.183	0	233.12436
46.208	0	233.12436
46.233	0	233.12436
46.258	0	233.12436
46.283	0	233.12436
46.308	0	233.12436
46.333	0	233.12436
46.358	0	233.12436
46.383	0	233.12436
46.408	0	233.12436
46.433	0	233.12436
46.458	0	233.12436
46.483	0	233.12436
46.508	0	233.12436
46.533	0	233.12436
46.558	0	233.12436
46.583	0	233.12436
46.608	0	233.12436
46.633	0	233.12436
46.658	0	233.12436
46.683	0	233.12436
46.708	0	233.12436
46.733	0	233.12436
46.758	0	233.12436
46.783	0	233.12436
46.808	0	233.12436
46.833	0	233.12436
46.858	0	233.12436
46.883	0	233.12436
46.908	0	233.12436
46.933	0	233.12436
46.958	0	233.12436
46.983	0	233.12436
47.008	0	233.12436
47.033	0	233.12436
47.058	0	233.12436
47.083	0	233.12436
47.108	0	233.12436
47.133	0	233.12436
47.158	0	233.12436
47.183	0	233.12436
47.208	0	233.12436
47.233	0	233.12436
47.258	0	233.12436
47.283	0	233.12436
47.308	0	233.12436
47.333	0	233.12436
47.358	0	233.12436
47.383	0	233.12436
47.408	0	233.12436
47.433	0	233.12436
47.458	0	233.12436
47.483	0	233.12436
47.508	0	233.12436
47.533	0	233.12436
47.558	0	233.12436
47.583	0	233.12436
47.608	0	233.12436
47.633	0	233.12436
47.658	0	233.12436
47.683	0	233.12436
47.708	0	233.12436
47.733	0	233.12436
47.758	0	233.12436
47.783	0	233.12436
47.808	0	233.12436
47.833	0	233.12436
47.858	0	233.12436
47.883	0	233.12436
47.908	0	233.12436
47.933	0	233.12436
47.958	0	233.12436
47.983	0	233.12436
48.008	0	233.12436
48.033	0	233.12436
48.058	0	233.12436
48.083	0	233.12436
48.108	0	233.12436
48.133	0	233.12436
48.158	0	233.12436
48.183	0	233.12436
48.208	0	233.12436
48.233	0	233.12436
48.258	0	233.12436
48.283	0	233.12436
48.308	0	233.12436
48.333	0	233.12436
48.358	0	233.12436
48.383	0	233.12436
48.408	0	233.12436
48.433	0	233.12436
48.458	0	233.12436
48.483	0	233.12436
48.508	0	233.12436
48.533	0	233.12436
48.558	0	233.12436
48.586	0	233.12436
48.623	0	233.12436
48.642	0	233.12436
48.663	0	233.12436
48.683	0	233.12436
48.708	0	233.12436
48.733	0	233.12436
48.758	0	233.12436
48.783	0	233.12436
48.808	0	233.12436
48.833	0	233.12436
48.858	0	233.12436
48.883	0	233.12436
48.908	0	233.12436
48.933	0	233.12436
48.958	0	233.12436
48.983	0	233.12436
49.008	0	233.12436
49.033	0	233.12436
49.058	0	233.12436
49.083	0	233.12436
49.108	0	233.12436
49.133	0	233.12436
49.158	0	233.12436
49.183	0	233.12436
49.208	0	233.12436
49.233	0	233.12436
49.258	0	233.12436
49.283	0	233.12436
49.308	0	233.12436
49.333	0	233.12436
49.358	0	233.12436
49.383	0	233.12436
49.408	0	233.12436
49.433	0	233.12436
49.458	0	233.12436
49.483	0	233.12436
49.508	0	233.12436
49.533	0	233.12436
49.558	0	233.12436
49.583	0	233.12436
49.608	0	233.12436
49.633	0	233.12436
49.658	0	233.12436
49.683	0	233.12436
49.708	0	233.12436
49.733	0	233.12436
49.758	0	233.12436
49.783	0	233.12436
49.808	0	233.12436
49.833	0	233.12436
49.858	0	233.12436
49.883	0	233.12436
49.908	0	233.12436
49.933	0	233.12436
49.958	0	233.12436
49.983	0	233.12436
50.008	0	233.12436
50.033	0	233.12436
50.058	0	233.12436
50.083	0	233.12436
50.108	0	233.12436
50.133	0	233.12436
50.158	0	233.12436
50.183	0	233.12436
50.208	0	233.12436
50.233	0	233.12436
50.258	0	233.12436
50.283	0	233.12436
50.308	0	233.12436
50.333	0	233.12436
50.358	0	233.12436
50.383	0	233.12436
50.408	0	233.12436
50.433	0	233.12436
50.458	0	233.12436
50.483	0	233.12436
50.508	0	233.12436
50.533	0	233.12436
50.558	0	233.12436
50.583	0	233.12436
50.608	0	233.12436
50.633	0	233.12436
50.658	0	233.12436
50.683	0	233.12436
50.708	0	233.12436
50.733	0	233.12436
50.758	0	233.12436
50.783	0	233.12436
50.808	0	233.12436
50.833	0	233.12436
50.858	0	233.12436
50.883	0	233.12436
50.908	0	233.12436
50.933	0	233.12436
50.958	0	233.12436
50.983	0	233.12436
51.008	0	233.12436
51.033	0	233.12436
51.058	0	233.12436
51.083	0	233.12436
51.108	0	233.12436
51.133	0	233.12436
51.158	0	233.12436
51.183	0	233.12436
51.208	0	233.12436
51.233	0	233.12436
51.258	0	233.12436
51.283	0	233.12436
51.308	0	233.12436
51.333	0	233.12436
51.358	0	233.12436
51.383	0	233.12436
51.408	0	233.12436
51.433	0	233.12436
51.458	0	233.12436
51.483	0	233.12436
51.508	0	233.12436
51.533	0	233.12436
51.558	0	233.12436
51.583	0	233.12436
51.608	0	233.12436
51.633	0	233.12436
51.658	0	233.12436
51.683	0	233.12436
51.708	0	233.12436
51.733	0	233.12436
51.758	0	233.12436
51.783	0	233.12436
51.808	0	233.12436
51.833	0	233.12436
51.858	0	233.12436
51.883	0	233.12436
51.908	0	233.12436
51.933	0	233.12436
51.958	0	233.12436
51.983	0	233.12436
52.008	0	233.12436
52.033	0	233.12436
52.058	0	233.12436
52.083	0	233.12436
52.108	0	233.12436
52.133	0	233.12436
52.158	0	233.12436
52.183	0	233.12436
52.208	0	233.12436
52.233	0	233.12436
52.258	0	233.12436
52.283	0	233.12436
52.308	0	233.12436
52.333	0	233.12436
52.358	0	233.12436
52.383	0	233.12436
52.408	0	233.12436
52.433	0	233.12436
52.458	0	233.12436
52.483	0	233.12436
52.508	0	233.12436
52.533	0	233.12436
52.558	0	233.12436
52.583	0	233.12436
52.608	0	233.12436
52.646	0	233.12436
52.665	0	233.12436
52.684	0	233.12436
52.708	0	233.12436
52.733	0	233.12436
52.758	0	233.12436
52.783	0	233.12436
52.808	0	233.12436
52.833	0	233.12436
52.858	0	233.12436
52.883	0	233.12436
52.908	0	233.12436
52.933	0	233.12436
52.958	0	233.12436
52.983	0	233.12436
53.008	0	233.12436
53.033	0	233.12436
53.058	0	233.12436
53.083	0	233.12436
53.108	0	233.12436
53.133	0	233.12436
53.158	0	233.12436
53.183	0	233.12436
53.208	0	233.12436
53.233	0	233.12436
53.258	0	233.12436
53.283	0	233.12436
53.308	0	233.12436
53.333	0	233.12436
53.358	0	233.12436
53.383	0	233.12436
53.408	0	233.12436
53.433	0	233.12436
53.458	0	233.12436
53.483	0	233.12436
53.508	0	233.12436
53.533	0	233.12436
53.558	0	233.12436
53.583	0	233.12436
53.608	0	233.12436
53.633	0	233.12436
53.658	0	233.12436
53.683	0	233.12436
53.708	0	233.12436
53.733	0	233.12436
53.758	0	233.12436
53.783	0	233.12436
53.808	0	233.12436
53.833	0	233.12436
53.858	0	233.12436
53.883	0	233.12436
53.908	0	233.12436
53.933	0	233.12436
53.958	0	233.12436
53.983	0	233.12436
54.008	0	233.12436
54.033	0	233.12436
54.058	0	233.12436
54.083	0	233.12436
54.108	0	233.12436
54.133	0	233.12436
54.158	0	233.12436
54.183	0	233.12436
54.208	0	233.12436
54.233	0	233.12436
54.258	0	233.12436
54.283	0	233.12436
54.308	0	233.12436
54.333	0	233.12436
54.358	0	233.12436
54.383	0	233.12436
54.408	0	233.12436
54.433	0	233.12436
54.458	0	233.12436
54.483	0	233.12436
54.508	0	233.12436
54.533	0	233.12436
54.558	0	233.12436
54.583	0	233.12436
54.608	0	233.12436
54.633	0	233.12436
54.658	0	233.12436
54.683	0	233.12436
54.708	0	233.12436
54.733	0	233.12436
54.758	0	233.12436
54.783	0	233.12436
54.808	0	233.12436
54.833	0	233.12436
54.858	0	233.12436
54.883	0	233.12436
54.908	0	233.12436
54.933	0	233.12436
54.958	0	233.12436
54.983	0	233.12436
55.008	0	233.12436
55.033	0	233.12436
55.058	0	233.12436
55.083	0	233.12436
55.108	0	233.12436
55.133	0	233.12436
55.158	0	233.12436
55.183	0	233.12436
55.208	0	233.12436
55.236	39.446013	234.08219
55.258	39.446013	235.04002
55.283	39.446013	235.99785
55.308	39.446013	236.95568
55.333	39.446013	237.91351
55.358	39.446013	238.87134
55.383	39.446013	239.82917
55.408	39.446013	240.787
55.433	39.446013	241.74483
55.458	39.446013	242.70266
55.483	39.446013	243.66049
55.508	39.446013	244.61832
55.533	39.446013	245.57615
55.558	39.446013	246.53398
55.583	39.446013	247.49181
55.608	39.446013	248.44964
55.633	39.446013	249.40747
55.658	39.446013	250.3653
55.683	39.446013	251.32313
55.708	39.446013	252.28096
55.733	39.446013	253.23879
55.758	39.446013	254.19662
55.783	39.446013	255.15445
55.808	39.446013	256.11228
55.833	39.446013	257.07011
55.858	39.446013	258.02794
55.883	39.446013	258.98577
55.908	39.446013	259.9436
55.933	39.446013	260.90143
55.958	39.446013	261.85926
55.983	39.446013	262.81709
56.008	39.446013	263.77492
56.033	39.446013	264.73275
56.058	39.446013	265.69058
56.083	39.446013	266.64841
56.108	39.446013	267.60624
56.133	39.446013	268.56407
56.158	39.446013	269.5219
56.183	0	270.47973
56.208	0	270.47973
56.233	0	270.47973
56.258	0	270.47973
56.283	0	270.47973
56.308	0	270.47973
56.333	0	270.47973
56.358	0	270.47973
56.383	0	270.47973
56.408	0	270.47973
56.433	0	270.47973
56.458	0	270.47973
56.483	0	270.47973
56.508	36.883691	271.38506
56.533	36.883691	272.29039
56.558	36.883691	273.19571
56.583	36.883691	274.10104
56.608	36.883691	275.00637
56.633	36.883691	275.91169
56.658	36.883691	276.81702
56.695	36.883691	277.72235
56.714	36.883691	278.62767
56.733	36.883691	279.533
56.758	36.883691	280.43833
56.783	36.883691	281.34365
56.808	36.883691	282.24898
56.833	36.883691	283.15431
[truncated: 1,129 more rows]
