# Supplementary material for: Effect of e-liquid flavor on electronic cigarette topography and consumption behavior in a 2-week natural environment switching study
Source: PLoS One. 2018 May 2;13(5):e0196640. doi: 10.1371/journal.pone.0196640 (PMC5931659; doi:10.1371/journal.pone.0196640)
Supplement: S6 Dataset — (DAT) [file pone.0196640.s006.dat]

Ppt/Flavor	Puff Flow Rate [ml/s]	Lower CI	Upper CI
1T	46.680520	44.874498	48.486543
1M	27.350682	26.305767	28.395597
5T	20.835844	42.125112	47.676588
5M	23.199269	37.973711	40.746037
9T	28.467663	66.480310	77.548808
9M	36.433798	42.269953	49.077780
13T	40.905000	18.700374	19.907877
13M	44.116393	17.187990	17.922101
21T	33.207077	20.043955	21.627734
21M	41.495802	22.163914	24.234624
25T	31.968310	15.722931	16.524283
25M	49.208787	18.880622	19.922471
29T	31.989118	0.000000	0.000000
29M	21.965895	30.506359	34.642575
33T	52.277349	31.905227	34.189425
33M	54.518909	27.163067	28.517130
