# Supplementary material for: Effect of e-liquid flavor on electronic cigarette topography and consumption behavior in a 2-week natural environment switching study
Source: PLoS One. 2018 May 2;13(5):e0196640. doi: 10.1371/journal.pone.0196640 (PMC5931659; doi:10.1371/journal.pone.0196640)
Supplement: S7 Dataset — (DAT) [file pone.0196640.s007.dat]

Ppt/Flavor	Puff Flow Rate [ml/s]	Lower CI	Upper CI
2M	44.900850	44.874498	48.486543
2T	39.359874	26.305767	28.395597
6M	16.123607	42.125112	47.676588
6T	19.401547	37.973711	40.746037
10M	15.198944	66.480310	77.548808
10T	16.452447	42.269953	49.077780
14M	19.974355	18.700374	19.907877
14T	14.878003	17.187990	17.922101
18M	32.886995	20.043955	21.627734
18T	18.007343	22.163914	24.234624
22M	34.516688	15.722931	16.524283
22T	63.612837	18.880622	19.922471
26M	28.595824	0.000000	0.000000
26T	28.489995	30.506359	34.642575
30M	58.418147	31.905227	34.189425
30T	32.982488	27.163067	28.517130
34M	38.028116	26.948113	29.987213
34T	46.646315	35.228422	37.639174
