# Supplementary material for: Effect of e-liquid flavor on electronic cigarette topography and consumption behavior in a 2-week natural environment switching study
Source: PLoS One. 2018 May 2;13(5):e0196640. doi: 10.1371/journal.pone.0196640 (PMC5931659; doi:10.1371/journal.pone.0196640)
Supplement: S8 Dataset — (DAT) [file pone.0196640.s008.dat]

Ppt/Flavor	Puff Flow Rate [ml/s]	Lower CI	Upper CI
3T	72.014559	44.874498	48.486543
3B	45.673867	26.305767	28.395597
7T	0.000000	42.125112	47.676588
7B	32.574467	37.973711	40.746037
11T	19.024917	66.480310	77.548808
11B	16.483669	42.269953	49.077780
15T	49.664003	18.700374	19.907877
15B	19.135182	17.187990	17.922101
17T	19.074735	20.043955	21.627734
17B	12.608673	22.163914	24.234624
19T	44.328697	15.722931	16.524283
19B	26.384791	18.880622	19.922471
23T	52.773490	0.000000	0.000000
23B	21.828983	30.506359	34.642575
27T	35.368519	31.905227	34.189425
27B	19.707047	27.163067	28.517130
31T	26.432471	26.948113	29.987213
31B	28.342403	35.228422	37.639174
