# Supplementary material for: Effect of e-liquid flavor on electronic cigarette topography and consumption behavior in a 2-week natural environment switching study
Source: PLoS One. 2018 May 2;13(5):e0196640. doi: 10.1371/journal.pone.0196640 (PMC5931659; doi:10.1371/journal.pone.0196640)
Supplement: S9 Dataset — (DAT) [file pone.0196640.s009.dat]

Ppt/Flavor	Puff Flow Rate [ml/s]	Lower CI	Upper CI
4B	19.304125	44.874498	48.486543
4T	17.555045	26.305767	28.395597
8B	33.047326	42.125112	47.676588
8T	27.840099	37.973711	40.746037
12B	28.871006	66.480310	77.548808
12T	33.245432	42.269953	49.077780
16B	19.762616	18.700374	19.907877
16T	31.168230	17.187990	17.922101
20B	61.818976	20.043955	21.627734
20T	19.212554	22.163914	24.234624
24B	69.710402	15.722931	16.524283
24T	62.004315	18.880622	19.922471
28B	31.456422	0.000000	0.000000
28T	49.534440	30.506359	34.642575
32B	25.015564	31.905227	34.189425
32T	21.594639	27.163067	28.517130
