# Supplementary material for: Effect of e-liquid flavor on electronic cigarette topography and consumption behavior in a 2-week natural environment switching study
Source: PLoS One. 2018 May 2;13(5):e0196640. doi: 10.1371/journal.pone.0196640 (PMC5931659; doi:10.1371/journal.pone.0196640)
Supplement: S10 Dataset — (DAT) [file pone.0196640.s010.dat]

Ppt/Flavor	Puff Duration [s]	Lower CI	Upper CI
1T	1.152435	1.098609	1.206261
1M	2.136020	2.050144	2.221895
5T	3.304137	2.972919	3.570743
5M	1.217324	1.288094	1.628414
9T	1.148165	2.596456	3.053544
9M	1.455482	2.296438	2.698718
13T	1.927596	2.063972	2.621313
13M	0.829968	1.850385	2.130970
21T	3.780357	2.996178	3.612095
21M	2.757692	1.095091	1.339557
25T	2.463741	2.252947	2.694670
25M	1.970211	2.542517	3.033669
29T	1.438149	0.000000	0.000000
29M	1.061515	1.687206	2.194819
33T	1.015170	1.897792	2.450036
33M	1.256052	1.647474	2.033906
