# Supplementary material for: Effect of e-liquid flavor on electronic cigarette topography and consumption behavior in a 2-week natural environment switching study
Source: PLoS One. 2018 May 2;13(5):e0196640. doi: 10.1371/journal.pone.0196640 (PMC5931659; doi:10.1371/journal.pone.0196640)
Supplement: S11 Dataset — (DAT) [file pone.0196640.s011.dat]

Ppt/Flavor	Puff Duration [s]	Lower CI	Upper CI
2M	3.271831	1.098609	1.206261
2T	1.458254	2.050144	2.221895
6M	2.473808	2.972919	3.570743
6T	2.788093	1.288094	1.628414
10M	1.186088	2.596456	3.053544
10T	2.918181	2.296438	2.698718
14M	1.389750	2.063972	2.621313
14T	1.550118	1.850385	2.130970
18M	4.118019	2.996178	3.612095
18T	1.578760	1.095091	1.339557
22M	1.750640	2.252947	2.694670
22T	2.394448	2.542517	3.033669
26M	1.546123	0.000000	0.000000
26T	2.487240	1.687206	2.194819
30M	1.069654	1.897792	2.450036
30T	2.281526	1.647474	2.033906
34M	3.172362	1.050296	1.246034
34T	1.988529	1.306173	1.604792
