# Supplementary material for: Effect of e-liquid flavor on electronic cigarette topography and consumption behavior in a 2-week natural environment switching study
Source: PLoS One. 2018 May 2;13(5):e0196640. doi: 10.1371/journal.pone.0196640 (PMC5931659; doi:10.1371/journal.pone.0196640)
Supplement: S12 Dataset — (DAT) [file pone.0196640.s012.dat]

Ppt/Flavor	Puff Duration [s]	Lower CI	Upper CI
3T	2.825000	1.098609	1.206261
3B	2.497578	2.050144	2.221895
7T	0.000000	2.972919	3.570743
7B	1.941013	1.288094	1.628414
11T	1.447913	2.596456	3.053544
11B	2.907141	2.296438	2.698718
15T	2.570095	2.063972	2.621313
15B	4.217591	1.850385	2.130970
17T	1.811079	2.996178	3.612095
17B	1.263876	1.095091	1.339557
19T	1.989023	2.252947	2.694670
19B	1.694689	2.542517	3.033669
23T	4.469241	0.000000	0.000000
23B	3.483862	1.687206	2.194819
27T	2.445128	1.897792	2.450036
27B	2.137353	1.647474	2.033906
31T	1.927377	1.050296	1.246034
31B	1.519799	1.306173	1.604792
