# Supplementary material for: Effect of e-liquid flavor on electronic cigarette topography and consumption behavior in a 2-week natural environment switching study
Source: PLoS One. 2018 May 2;13(5):e0196640. doi: 10.1371/journal.pone.0196640 (PMC5931659; doi:10.1371/journal.pone.0196640)
Supplement: S13 Dataset — (DAT) [file pone.0196640.s013.dat]

Ppt/Flavor	Puff Duration [s]	Lower CI	Upper CI
4B	2.342643	1.098609	1.206261
4T	1.990678	2.050144	2.221895
8B	2.173914	2.972919	3.570743
8T	1.840690	1.288094	1.628414
12B	2.016806	2.596456	3.053544
12T	1.078312	2.296438	2.698718
16B	2.044523	2.063972	2.621313
16T	2.263399	1.850385	2.130970
20B	4.387411	2.996178	3.612095
20T	1.854715	1.095091	1.339557
24B	1.948755	2.252947	2.694670
24T	1.937500	2.542517	3.033669
28B	1.731205	0.000000	0.000000
28T	3.214955	1.687206	2.194819
32B	2.483327	1.897792	2.450036
32T	2.284508	1.647474	2.033906
