# Supplementary material for: Effect of e-liquid flavor on electronic cigarette topography and consumption behavior in a 2-week natural environment switching study
Source: PLoS One. 2018 May 2;13(5):e0196640. doi: 10.1371/journal.pone.0196640 (PMC5931659; doi:10.1371/journal.pone.0196640)
Supplement: S14 Dataset — (DAT) [file pone.0196640.s014.dat]

Ppt/Flavor	Puff Volume [ml]	Lower CI	Upper CI
1T	54.448223	51.813270	57.083176
1M	58.564601	56.261134	60.868068
5T	82.741893	165.027673	198.128966
5M	30.640473	45.975528	56.978538
9T	35.220463	187.302636	237.906273
9M	52.171916	119.694671	149.916631
13T	75.866262	41.858149	53.363442
13M	36.172898	37.762779	44.420732
21T	126.819649	72.727010	92.756776
21M	113.334677	27.276144	34.004803
25T	91.104189	45.863680	57.270767
25M	97.737725	60.141760	74.019733
29T	45.004278	0.000000	0.000000
29M	24.285817	54.876647	78.740712
33T	50.923017	66.997645	89.319314
33M	66.975416	46.897973	55.690128
