# Supplementary material for: Effect of e-liquid flavor on electronic cigarette topography and consumption behavior in a 2-week natural environment switching study
Source: PLoS One. 2018 May 2;13(5):e0196640. doi: 10.1371/journal.pone.0196640 (PMC5931659; doi:10.1371/journal.pone.0196640)
Supplement: S15 Dataset — (DAT) [file pone.0196640.s015.dat]

Ppt/Flavor	Puff Volume [ml]	Lower CI	Upper CI
2M	181.578319	51.813270	57.083176
2T	51.477033	56.261134	60.868068
6M	51.567223	165.027673	198.128966
6T	67.080747	45.975528	56.978538
10M	19.541813	187.302636	237.906273
10T	53.252152	119.694671	149.916631
14M	29.281147	41.858149	53.363442
14T	28.341492	37.762779	44.420732
18M	150.827529	72.727010	92.756776
18T	54.391478	27.276144	34.004803
22M	62.610197	45.863680	57.270767
22T	146.535013	60.141760	74.019733
26M	44.638148	0.000000	0.000000
26T	79.781588	54.876647	78.740712
30M	64.794287	66.997645	89.319314
30T	67.083606	46.897973	55.690128
34M	111.919572	31.728236	38.712690
34T	91.406417	47.096420	57.247412
