# Supplementary material for: Effect of e-liquid flavor on electronic cigarette topography and consumption behavior in a 2-week natural environment switching study
Source: PLoS One. 2018 May 2;13(5):e0196640. doi: 10.1371/journal.pone.0196640 (PMC5931659; doi:10.1371/journal.pone.0196640)
Supplement: S16 Dataset — (DAT) [file pone.0196640.s016.dat]

Ppt/Flavor	Puff Volume [ml]	Lower CI	Upper CI
3T	212.604455	51.813270	57.083176
3B	134.805651	56.261134	60.868068
7T	0.000000	165.027673	198.128966
7B	66.808679	45.975528	56.978538
11T	32.655785	187.302636	237.906273
11B	54.255566	119.694671	149.916631
15T	138.623941	41.858149	53.363442
15B	96.674580	37.762779	44.420732
17T	38.366824	72.727010	92.756776
17B	20.332811	27.276144	34.004803
19T	106.540253	45.863680	57.270767
19B	53.153014	60.141760	74.019733
23T	257.491936	0.000000	0.000000
23B	86.568071	54.876647	78.740712
27T	130.668589	66.997645	89.319314
27B	48.975853	46.897973	55.690128
31T	49.994865	31.728236	38.712690
31B	45.845201	47.096420	57.247412
