# Supplementary material for: Effect of e-liquid flavor on electronic cigarette topography and consumption behavior in a 2-week natural environment switching study
Source: PLoS One. 2018 May 2;13(5):e0196640. doi: 10.1371/journal.pone.0196640 (PMC5931659; doi:10.1371/journal.pone.0196640)
Supplement: S17 Dataset — (DAT) [file pone.0196640.s017.dat]

Ppt/Flavor	Puff Volume [ml]	Lower CI	Upper CI
4B	47.610796	51.813270	57.083176
4T	41.091756	56.261134	60.868068
8B	78.158479	165.027673	198.128966
8T	51.294051	45.975528	56.978538
12B	58.028710	187.302636	237.906273
12T	35.590231	119.694671	149.916631
16B	46.155514	41.858149	53.363442
16T	84.233541	37.762779	44.420732
20B	319.374649	72.727010	92.756776
20T	43.020656	27.276144	34.004803
24B	151.693003	45.863680	57.270767
24T	161.122457	60.141760	74.019733
28B	69.464571	0.000000	0.000000
28T	173.708657	54.876647	78.740712
32B	66.899818	66.997645	89.319314
32T	61.154400	46.897973	55.690128
