# Supplementary material for: Effect of e-liquid flavor on electronic cigarette topography and consumption behavior in a 2-week natural environment switching study
Source: PLoS One. 2018 May 2;13(5):e0196640. doi: 10.1371/journal.pone.0196640 (PMC5931659; doi:10.1371/journal.pone.0196640)
Supplement: S18 Dataset — (DAT) [file pone.0196640.s018.dat]

Ppt/Flavor	Mean Daily Volume [L]	Lower CI	Upper CI
1T	4.394600	1.900704	6.888496
1M	6.954333	-13.551761	27.460428
5T	3.571500	-171.780953	251.106953
5M	10.661200	4.981882	12.443618
9T	1.108250	1.550621	7.498379
9M	1.323200	-25.757032	37.037032
13T	2.860000	0.075096	11.824237
13M	6.193667	3.902793	18.064407
21T	4.559400	-1.850891	8.993891
21M	7.030000	-1.532727	22.855127
25T	9.136667	4.813264	12.200403
25M	22.302833	7.180447	15.976553
29T	0.798000	-2.769990	8.042990
29M	2.777800	0.000000	0.000000
33T	7.120500	-8.861481	23.017881
33M	4.396000	1.042387	6.697213
