# Supplementary material for: Effect of e-liquid flavor on electronic cigarette topography and consumption behavior in a 2-week natural environment switching study
Source: PLoS One. 2018 May 2;13(5):e0196640. doi: 10.1371/journal.pone.0196640 (PMC5931659; doi:10.1371/journal.pone.0196640)
Supplement: S19 Dataset — (DAT) [file pone.0196640.s019.dat]

Ppt/Flavor	Mean Daily Volume [L]	Lower CI	Upper CI
2M	39.663000	1.900704	6.888496
2T	8.712750	-13.551761	27.460428
6M	8.506833	-171.780953	251.106953
6T	11.578500	4.981882	12.443618
10M	1.070667	1.550621	7.498379
10T	2.215667	-25.757032	37.037032
14M	9.221600	0.075096	11.824237
14T	3.729500	3.902793	18.064407
18M	3.949250	-1.850891	8.993891
18T	7.693000	-1.532727	22.855127
22M	6.677400	4.813264	12.200403
22T	11.680750	7.180447	15.976553
26M	2.473167	-2.769990	8.042990
26T	6.431333	0.000000	0.000000
30M	6.262500	-8.861481	23.017881
30T	1.945750	1.042387	6.697213
34M	8.959000	-0.328788	2.545288
34T	8.814000	-0.102374	2.748774
