# Supplementary material for: Effect of e-liquid flavor on electronic cigarette topography and consumption behavior in a 2-week natural environment switching study
Source: PLoS One. 2018 May 2;13(5):e0196640. doi: 10.1371/journal.pone.0196640 (PMC5931659; doi:10.1371/journal.pone.0196640)
Supplement: S20 Dataset — (DAT) [file pone.0196640.s020.dat]

Ppt/Flavor	Mean Daily Volume [L]	Lower CI	Upper CI
3T	4.524500	1.900704	6.888496
3B	5.640000	-13.551761	27.460428
7T	2.636500	-171.780953	251.106953
7B	0.000000	4.981882	12.443618
11T	2.432000	1.550621	7.498379
11B	2.247800	-25.757032	37.037032
15T	1.058000	0.075096	11.824237
15B	2.563000	3.902793	18.064407
17T	0.590200	-1.850891	8.993891
17B	0.728000	-1.532727	22.855127
19T	9.695667	4.813264	12.200403
19B	12.228000	7.180447	15.976553
23T	1.676000	-2.769990	8.042990
23B	17.082667	0.000000	0.000000
27T	11.167000	-8.861481	23.017881
27B	21.458400	1.042387	6.697213
31T	2.280250	-0.328788	2.545288
31B	0.768600	-0.102374	2.748774
