# Supplementary material for: Effect of e-liquid flavor on electronic cigarette topography and consumption behavior in a 2-week natural environment switching study
Source: PLoS One. 2018 May 2;13(5):e0196640. doi: 10.1371/journal.pone.0196640 (PMC5931659; doi:10.1371/journal.pone.0196640)
Supplement: S21 Dataset — (DAT) [file pone.0196640.s021.dat]

Ppt/Flavor	Mean Daily Volume [L]	Lower CI	Upper CI
4B	5.949667	1.900704	6.888496
4T	10.983600	-13.551761	27.460428
8B	7.078200	-171.780953	251.106953
8T	3.869800	4.981882	12.443618
12B	9.500667	1.550621	7.498379
12T	2.438000	-25.757032	37.037032
16B	4.307600	0.075096	11.824237
16T	4.734400	3.902793	18.064407
20B	10.119333	-1.850891	8.993891
20T	11.723667	-1.532727	22.855127
24B	3.563000	4.813264	12.200403
24T	0.322667	7.180447	15.976553
28B	2.798750	-2.769990	8.042990
28T	8.913333	0.000000	0.000000
32B	2.979200	-8.861481	23.017881
32T	4.972500	1.042387	6.697213
