# Supplementary material for: Effect of e-liquid flavor on electronic cigarette topography and consumption behavior in a 2-week natural environment switching study
Source: PLoS One. 2018 May 2;13(5):e0196640. doi: 10.1371/journal.pone.0196640 (PMC5931659; doi:10.1371/journal.pone.0196640)
Supplement: S22 Dataset — (DAT) [file pone.0196640.s022.dat]

Ppt/Flavor	Mean Daily Puff Count [-]	Lower CI	Upper CI
1T	75.600000	43.705908	107.494092
1M	128.000000	-231.325175	487.325175
5T	138.500000	-1185.535623	1622.535623
5M	128.800000	-33.281205	371.781205
9T	21.250000	6.776469	57.890198
9M	37.600000	-17.971717	70.971717
13T	79.000000	64.303614	185.696386
13M	81.666667	57.579725	477.220275
21T	40.200000	-81.946151	358.946151
21M	55.400000	6.556303	251.043697
25T	84.500000	62.095001	266.238333
25M	245.000000	102.690046	242.309954
29T	33.000000	33.146898	45.853102
29M	61.800000	3.000000	3.000000
33T	106.000000	-79.096452	260.296452
33M	86.333333	34.740480	116.059520
