# Supplementary material for: Effect of e-liquid flavor on electronic cigarette topography and consumption behavior in a 2-week natural environment switching study
Source: PLoS One. 2018 May 2;13(5):e0196640. doi: 10.1371/journal.pone.0196640 (PMC5931659; doi:10.1371/journal.pone.0196640)
Supplement: S23 Dataset — (DAT) [file pone.0196640.s023.dat]

Ppt/Flavor	Mean Daily Puff Count [-]	Lower CI	Upper CI
2M	218.500000	43.705908	107.494092
2T	169.250000	-231.325175	487.325175
6M	164.166667	-1185.535623	1622.535623
6T	172.500000	-33.281205	371.781205
10M	54.666667	6.776469	57.890198
10T	41.500000	-17.971717	70.971717
14M	315.200000	64.303614	185.696386
14T	131.166667	57.579725	477.220275
18M	26.250000	-81.946151	358.946151
18T	141.666667	6.556303	251.043697
22M	106.600000	62.095001	266.238333
22T	79.750000	102.690046	242.309954
26M	55.500000	33.146898	45.853102
26T	80.666667	3.000000	3.000000
30M	96.750000	-79.096452	260.296452
30T	29.000000	34.740480	116.059520
34M	80.000000	-4.940811	47.440811
34T	96.400000	2.915544	72.284456
