# Supplementary material for: Effect of e-liquid flavor on electronic cigarette topography and consumption behavior in a 2-week natural environment switching study
Source: PLoS One. 2018 May 2;13(5):e0196640. doi: 10.1371/journal.pone.0196640 (PMC5931659; doi:10.1371/journal.pone.0196640)
Supplement: S24 Dataset — (DAT) [file pone.0196640.s024.dat]

Ppt/Flavor	Mean Daily Puff Count [-]	Lower CI	Upper CI
3T	32.333333	43.705908	107.494092
3B	26.500000	-231.325175	487.325175
7T	39.500000	-1185.535623	1622.535623
7B	3.000000	-33.281205	371.781205
11T	44.833333	6.776469	57.890198
11B	68.800000	-17.971717	70.971717
15T	11.000000	64.303614	185.696386
15B	18.500000	57.579725	477.220275
17T	29.000000	-81.946151	358.946151
17B	19.000000	6.556303	251.043697
19T	182.333333	62.095001	266.238333
19B	114.666667	102.690046	242.309954
23T	19.333333	33.146898	45.853102
23B	66.333333	3.000000	3.000000
27T	227.833333	-79.096452	260.296452
27B	164.200000	34.740480	116.059520
31T	49.750000	-4.940811	47.440811
31B	15.400000	2.915544	72.284456
