# Supplementary material for: Effect of e-liquid flavor on electronic cigarette topography and consumption behavior in a 2-week natural environment switching study
Source: PLoS One. 2018 May 2;13(5):e0196640. doi: 10.1371/journal.pone.0196640 (PMC5931659; doi:10.1371/journal.pone.0196640)
Supplement: S25 Dataset — (DAT) [file pone.0196640.s025.dat]

Ppt/Flavor	Mean Daily Puff Count [-]	Lower CI	Upper CI
4B	125.000000	43.705908	107.494092
4T	267.400000	-231.325175	487.325175
8B	90.600000	-1185.535623	1622.535623
8T	75.400000	-33.281205	371.781205
12B	164.666667	6.776469	57.890198
12T	68.600000	-17.971717	70.971717
16B	96.000000	64.303614	185.696386
16T	56.200000	57.579725	477.220275
20B	31.666667	-81.946151	358.946151
20T	273.833333	6.556303	251.043697
24B	23.500000	62.095001	266.238333
24T	2.000000	102.690046	242.309954
28B	40.250000	33.146898	45.853102
28T	51.333333	3.000000	3.000000
32B	44.600000	-79.096452	260.296452
32T	81.333333	34.740480	116.059520
