# Supplementary material for: Effect of e-liquid flavor on electronic cigarette topography and consumption behavior in a 2-week natural environment switching study
Source: PLoS One. 2018 May 2;13(5):e0196640. doi: 10.1371/journal.pone.0196640 (PMC5931659; doi:10.1371/journal.pone.0196640)
Supplement: S26 Dataset — (DAT) [file pone.0196640.s026.dat]

1 Session 1 Day 1 Week	Mean Puff Flow Rate [ml/s]	Lower CI	Upper CI
Flavor A	23.556000	12.305001	34.806999
Flavor B	13.907000	8.752853	19.061147
Flavor A	19.347000	17.282864	21.411136
Flavor B	17.596000	15.194668	19.997332
Flavor A	19.974000	19.537029	20.410971
Flavor B	14.878000	14.460439	15.295561
